# Supplementary material for: The role of insulin resistance in experimental diabetic retinopathy—Genetic and molecular aspects
Source: PLoS One. 2017 Jun 2;12(6):e0178658. doi: 10.1371/journal.pone.0178658 (PMC5456117; doi:10.1371/journal.pone.0178658)
Supplement: S1 Table — Genes, assay ID and c(q) data and corresponding sample list. (XLS) [file pone.0178658.s001.xls]

## Sheet: Assay ID
Gene Symbol	Assay ID	Alias	RefSeq	Amplicon Length
Actb	Rn00667869_m1	Actx	NM_031144.3	91
Akt3	Rn00442194_m1	Pkbg	NM_031575.1	71
Apln	Rn00581093_m1	Apel	NM_031612.3	75
Arr3	Rn01424390_m1		XM_006257053.2;NM_001190993.1	69
C1qa	Rn01519903_m1		NM_001008515.1	117
C1qb	Rn00693288_m1		NM_019262.1	80
C1r	Rn01492538_m1		NM_001134555.1	76
C1s	Rn00594278_m1	r-gsp	NM_138900.1	69
C3	Rn00566466_m1		NM_016994.2	72
Ccl2	Rn00580555_m1	MCP-1;Scya2;Sigje	NM_031530.1	95
Chi3l1	Rn01490608_m1	Chil1	NM_053560.1;XM_008769574.1;XM_006249892.2	107
Cp	Rn00561049_m1	CERP	NM_012532.2;NM_001270961.1;XM_008760859.1	138
Crym	Rn00588604_m1		NM_053955.1	89
Cxcl13	Rn01450028_m1		XM_006250710.2;NM_001017496.1	90
Edn1	Rn00561129_m1	Et1	NM_012548.2	88
Fcgr2b	Rn01490232_m1	CD32;FCRII;FcgammaRIIB2;Fcgr2	XM_006250233.1;XM_006250234.2;XM_006250235.1;NM_175756.1	60
Fgf2	Rn00570809_m1	Fgf-2;bFGF	NM_019305.2	63
Fn1	Rn00569575_m1	FIBNEC;fn-1	XM_006245155.2;XM_006245154.2;NM_019143.2;XM_006245153.2;XM_006245152.2;XM_006245151.2;XM_006245159.2;XM_006245158.2;XM_006245150.2;XM_006245157.2;XM_006245156.2	97
Gapdh	Rn01775763_g1	BARS-38;Gapd	NM_017008.4	174
Gfap	Rn01253033_m1		XM_008768261.1;NM_017009.2	75
Ifi47	Rn00596910_m1		NM_172019.2	82
Igf1r	Rn00583837_m1	IGFIRC;Igfr1;JTK13	XM_008759500.1;XM_006229324.2;NM_052807.2	58
Itgb2	Rn01427948_m1	Cd18	NM_001037780.2	142
Lad1	Rn01758979_g1		NM_001107942.2	60
Lcn2	Rn00590612_m1	Sip24	NM_130741.1	88
Lpcat1	Rn01756070_m1	Aytl2;RGD1311599	NM_001100735.1	75
Mx2	Rn01444341_m1	Mx3	XM_008768568.1;XM_006248150.2;NM_134350.2	86
Cybb	Rn00576710_m1	Gp91-phox;Nox2	NM_023965.1	77
Oas1a	Rn04219673_m1	Oas1;Oas1g	XM_006249382.2;NM_138913.1	86
Oasl2	Rn02347482_m1		XM_008769327.1;NM_001009682.1	123
Osmr	Rn01402599_m1		XM_006232012.2;NM_001005384.1	85
Parp1	Rn00565018_m1	ARTD1;Adprt;Parp-1	NM_013063.2	70
Pgf	Rn00677739_m1	Plgf	NM_053595.2	58
Prkcg	Rn00440861_m1	PKC;PKCI;Prkc;Prkcc;RATPKCI	XM_006228014.2;NM_012628.1	89
Postn	Rn01494627_m1	Plf	XM_006232337.2;XM_006232336.2;XM_006232335.2;NM_001108550.1	78
Pparg	Rn00440945_m1		NM_013124.3;XM_006237009.2;NM_001145366.1;NM_001145367.1	105
Rock2	Rn00564633_m1	ROCK-II;ROK	XM_008764574.1;NM_013022.2;XM_006239909.2;XM_008764575.1	73
Serpina3n	Rn00755832_mH	CPi-26;SPI3;Spi-2.2;Spin2c;Spin3	NM_031531.1	74
Serpinb1a	Rn04218424_g1		NM_001031642.1	107
Serping1	Rn01485600_m1		XM_006234447.2;NM_199093.1	83
Slc44a2	Rn01486877_m1	RGD1309680	NM_001134715.1;XM_006242651.2;XM_006242650.2;XM_006242649.2	65
Sod2	Rn00690588_g1		NM_017051.2	64
Sord	Rn00820764_g1		NM_017052.2	65
Stat1	Rn00583505_m1	DD6G4-4	NM_032612.3;NM_001034164.1	101
Stat2	Rn01527200_m1		NM_001011905.1;XM_006240748.2;XM_006240747.2	61
Stat3	Rn00680715_m1		XM_006247259.2;NM_012747.2;XM_006247258.2;XM_006247257.2	69
Tgfb2	Rn00676060_m1	TGF-B2	XM_006250448.2;NM_031131.1	67
TNF	Rn00562055_m1		NM_012675.3;XM_008772775.1	82
Tnfrsf1a	Rn01492348_m1	TNFR-1;Tnfr1	NM_013091.1;XM_006237334.2	86
Vegfa	Rn01511602_m1	VEGF-A;VEGF164;VPF;Vegf	NM_001110333.2;NM_001287110.1;NM_001287112.1;NM_001287111.1;NM_001287108.1;NM_001287107.1;NM_001287113.1;NM_001287114.1;NM_031836.3;NM_001110334.2;NR_105011.1	95
18s	Hs99999901_s1	Eukaryotic 18S rRNA	X03205.1

## Sheet: c(q)
Gene / sample ID	1	2	3	4	5	6	11	12	13	14	15	16	33	34	35	36	37	38	41	43	44	45	46
Actb	18.57	18.257	18.964	18.043	18.476	18.547	18.344	18.031	18.494	18.986	18.939	19.092	18.293	18.633	18.639	18.612	18.972	19.399	18.431	18.923	19.203	18.942	18.516
Akt3	21.724	21.706	22.225	21.262	21.62	21.971	21.473	21.692	21.694	21.778	21.962	21.963	22.097	22.114	21.898	22.198	22.083	22.562	22.345	22.488	22.641	23.082	22.184
Apln	29.141	29.127	29.258	29.138	29.009	29.846	29.503	29.512	29.31	28.969	29.163	29.887	29.031	28.548	29.008	29.431	29.405	29.27	29.101	29.859	30.256	30.775	29.543
18S	7.548	7.95	8.105	7.494	7.979	7.554	7.412	7.49	7.538	7.746	8.205	7.582	7.853	7.284	7.834	7.573	7.589	8.185	7.714	7.744	8.592	8.668	7.57
Arr3	21.611	21.651	22.223	21.283	21.948	21.949	22.842	23.306	23.424	22.936	23.125	23.275	21.367	21.642	21.138	21.713	21.85	21.356	21.519	23.675	22.093	23.528	22.105
C1qa	27.692	27.783	26.602	27.395	27.441	28.086	25.498	24.12	25.001	27.392	26.146	27.405	26.414	26.519	26.421	26.493	26.598	26.079	25.093	24.66	26.989	26.107	25.338
C1qb	40	40	40	40	40	40	40	40	40	40	40	40	40	40	40	40	40	40	40	40	40	40	40
C1r	26.599	26.526	25.368	25.888	26.169	26.482	24.915	23.975	24.384	26.448	25.203	26.699	25.501	25.392	25.965	26.152	26.831	25.898	24.904	25.151	27.061	25.249	24.954
C1s	28.632	28.819	26.518	27.979	28.165	28.956	25.875	24.913	25.612	28.078	26.319	28.283	27.175	27.637	27.968	28.035	29.057	27.707	25.56	26.012	29.751	26.186	26.1
C3	27.498	27.409	25.891	26.617	27.024	27.273	25.459	22.497	24.66	26.942	25.996	27.113	27.483	27.383	27.213	27.218	27.254	27.712	25.06	25.085	27.589	25.656	24.86
Ccl2	32.305	32.113	29.812	29.508	31.142	32.475	30.097	25.584	29.221	29.784	29.829	30.295	29.768	30.045	30.111	31.082	31.906	29.827	29.993	28.649	40	30.84	29.983
Chi3l1	23.044	23.092	20.503	22.128	22.588	22.547	19.985	18.909	19.916	22.873	20.267	22.597	22.892	23.11	22.964	22.96	23.374	23.151	20.85	20.642	23.403	21.678	20.57
Cp	23.008	22.901	22.001	22.997	23.07	23.386	20.04	19.94	20.935	23.382	21.347	23.034	23.331	23.855	23.537	23.435	24.33	23.976	21.497	21.845	24.297	22.109	21.912
Crym	22.054	21.853	21.682	21.591	21.956	21.883	20.517	19.948	20.509	21.977	20.65	22.184	21.465	21.477	21.447	21.332	21.466	22.053	20.204	20.667	22.159	21.418	20.403
Cxcl13	27.589	27.601	28.225	26.954	27.974	27.854	26.074	22.37	25.164	26.982	27.011	27.316	25.95	26.428	25.711	26.008	26.919	26.495	25.3	25.166	27.527	26.095	26.211
Edn1	27.974	28.333	28.218	27.894	27.981	28.33	27.49	27.543	27.666	28.273	28.214	28.223	27.989	27.982	28.14	28.376	27.977	28.398	27.809	28.079	28.885	28.959	27.834
Fcgr2b	30.209	30.039	28.549	29.255	29.46	29.919	27.712	25.972	27.124	29.452	28.48	29.135	29.593	29.727	30.001	29.968	30.809	30.281	28.271	27.933	29.803	28.464	28.427
Fgf2	24.706	24.517	22.427	23.67	24.375	24.487	22.48	21.706	22.002	24.62	23.192	25.029	25.268	25.526	25.016	24.702	25.825	25.114	21.791	21.353	25.439	22.039	22.888
Fn1	26.157	26.673	26.109	26.391	26.385	26.898	25.67	25.19	25.895	26.705	25.895	27.029	25.007	25.379	25.073	24.935	25.53	25.651	25.425	25.651	25.956	26	25.1
Gapdh	18.018	18.099	18.241	17.325	17.899	17.032	17.955	18.272	17.924	18.06	18.454	17.678	18.366	18.729	18.306	18.649	18.982	19.039	18.391	19.137	18.978	18.799	18.813
Gfap	24.623	24.525	21.87	24.235	23.006	24.26	20.177	19.492	20.28	24.671	20.779	24.259	24.664	25.383	24.572	24.352	25.756	24.835	20.945	20.678	24.907	20.634	20.501
Ifi47	29.606	29.047	29.566	29.275	30.338	26.075	26.038	25.502	29.506	26.916	30.279	28.158	29.709	29.876	29.585	29.871	29.057	26.663	25.829	31.526	26.427	27.133
Igf1	24.698	25.12	24.405	24.74	24.879	24.834	25.095	24.879	25.087	25.448	25.297	24.553	24.642	24.535	24.83	25.003	24.948	24.861	25.202	25.264	25.631	24.862
Itgb2	29.493	28.541	28.798	29.047	28.509	28.102	26.593	27.614	29.02	28.568	28.969	29.183	29.512	29.081	29.418	29.564	29.745	28.516	28.309	30.764	28.098	29.078
Lad1	25.974	23.98	25.629	25.903	26.086	22.993	22.365	22.476	25.478	24.497	25.316	25.636	26.801	25.823	25.09	26.154	26.979	23.58	23.155	25.47	23.703	24.033
Lcn2	29.154	29.118	28.993	28.379	29.539	27.64	25.264	27.992	29.234	28.499	28.426	24.685	26.32	25.714	25.43	26.388	25.971	23.991	23.159	27.494	24.094	24.239
Lpcat1	20.952	21.857	20.972	21.26	21.078	22.372	22.347	22.221	22.098	22.39	21.995	20.82	20.68	20.768	20.865	20.983	21.283	21.961	22.718	21.977	22.678	21.318
Mx2	28.306	26.806	27.951	27.507	28.493	24.91	25.457	24.105	28.137	25.92	28.735	28.325	29.183	30.918	31.241	28.963	28.328	25.165	25.352	29.05	25.364	26.017
Cybb	29.667	28.173	28.404	28.156	29.53	28.053	26.286	26.698	28.143	28.089	28.913	28.368	28.134	28.49	28.838	30.651	28.353	29.276	30.082	31.532	30.19	28.456
Oas1a	30.23	28.559	30.416	30.166	30.614	27.114	27.104	26.147	30.035	27.93	31.676	28.961	30.662	30.427	30.251	30.262	30.287	27.386	26.566	32.154	27.159	27.364
Oasl2	40	40	40	40	40	40	40	40	40	31.855	40	40	40	40	40	40	40	40	40	40	40	40
Osmr	28.179	27.293	28.278	28.219	28.646	26.784	25.763	26.447	28.89	26.621	28.52	28.33	28.625	28.411	28.18	29.34	29.005	26.282	26.684	28.957	26.291	26.587
Parp1	22.321	22.557	22.052	22.26	22.282	22.557	22.864	22.608	22.978	23.11	23.126	21.955	22.207	22.206	22.316	22.466	22.681	22.048	22.714	22.646	22.669	22.261
Pgf	30.55	29.321	29.445	29.936	30.356	27.251	25.395	27.281	29.598	27.966	29.271	28.98	28.203	28.18	28.495	29.465	28.156	27.58	27.656	30.191	27.763	27.189
Prkcg	27.227	27.798	27.03	27.869	27.494	26.921	26.251	27.009	28.123	27.943	27.579	26.904	27.108	27.221	27.153	27.742	28.127	26.378	27.454	27.709	27.408	27.494
Postn	24.319	24.488	23.862	24.446	24.375	23.635	23.326	23.208	24.61	24.176	24.768	24.288	24.401	24.073	24.405	24.525	24.802	23.535	22.975	24.929	24.066	24.001
Pparg	30.607	30.161	30.343	30.745	30.694	31.8	30.346	30.643	30.821	30.964	30.661	30.29	30.786	30.543	31.585	31.392	31.278	30.884	31.201	31.701	32.875	31.023
Rock2	24.016	24.436	23.693	24.189	24.197	24.089	24.006	23.909	24.422	24.483	24.471	23.714	23.765	23.595	23.99	24.001	24.2	23.783	23.905	24.153	24.688	23.795
Serpina3n	28.258	24.309	29.105	28.049	28.869	22.675	20.954	22.846	28.785	23.616	27.778	28.662	31.361	29.338	29.513	30.867	30.241	21.828	21.984	29.647	22.357	23.496
Serpinb1a	26.46	27.809	26.115	26.306	26.257	24.979	25.061	25.177	26.439	25.749	26.154	25.589	26.053	25.687	25.691	26.431	26.344	25.424	25.688	26.967	25.776	25.965
Serping1	26.026	23.585	25.181	25.733	25.949	22.835	21.123	22.277	25.253	23.256	25.397	25.89	25.992	25.946	26.181	27.128	25.986	23.38	23.616	27.237	23.42	23.448
Slc44a2	28.06	27.727	27.623	27.881	28.363	26.672	26.085	26.325	27.386	27.077	27.916	27.2	27.385	26.974	27.189	27.404	27.705	26.576	26.507	28.832	27.26	26.92
Sod2	22.602	23.11	22.308	22.566	22.752	22.404	21.72	22.312	22.627	22.781	22.82	22.819	22.938	22.436	22.604	22.929	23.046	22.353	22.602	23.107	23.188	22.614
Sord	25.582	25.812	25.238	25.16	25.679	24.607	24.588	24.675	25.833	25.549	25.358	25.137	25.187	25.042	24.941	25.274	25.478	24.848	24.611	25.993	25.48	24.945
Stat1	25.455	24.747	24.963	24.922	25.305	22.675	23.267	22.414	25.535	23.588	25.215	25.17	25.166	24.862	25.098	25.574	25.446	23.507	23.144	25.701	23.424	23.915
Stat2	24.331	24.65	24.227	24.249	24.372	23.658	23.714	23.455	25.023	24.314	24.846	24.058	24.24	23.949	24.225	24.485	24.524	23.796	23.819	24.952	24.188	23.976
Stat3	22.184	21.723	21.924	21.432	22.47	20.45	20.71	20.616	22.773	20.878	22.899	22.281	22.712	22.277	22.045	22.906	22.77	21.128	20.965	22.89	21.096	21.282
Tgfb2	25.814	25.83	25.434	25.782	25.992	25.029	25.209	25.192	26.197	25.99	26.017	25.701	26.321	25.654	25.728	25.952	26.626	26.005	26.202	26.517	25.941	26.053
Tnf	32.271	32.343	32.75	33.236	33.604	31.375	29.338	32.423	31.61	31.499	32.587	31.95	32.221	32.098	32.584	31.565	31.686	32.307	31.684	32.884	32.067	31.517
Tnfrsf1a	26.552	26.062	26.266	26.329	27.108	25.07	24.532	24.96	26.744	25.373	26.808	26.147	26.406	25.908	26.279	26.929	26.26	25.136	25.31	26.951	25.366	24.966
Vegfa	21.443	21.86	21.468	21.528	21.572	21.975	22.405	22.171	22.421	22.314	22.555	20.991	21.396	21.016	21.189	21.514	21.202	21.341	22.395	21.633	22.034	21.503

## Sheet: sample list
Sample ID	Group	Phenotype-1 (hyperglycemia)	Phenotype-1 (obesity)
1	ZDF	No	lean
2	ZDF	No	lean
3	ZDF	No	lean
4	ZDF	No	lean
5	ZDF	No	lean
6	ZDF	No	lean
11	ZDF	Yes	obese
12	ZDF	Yes	obese
13	ZDF	Yes	obese
14	ZDF	Yes	obese
15	ZDF	Yes	obese
16	ZDF	Yes	obese
33	Wistar	No	lean
34	Wistar	No	lean
35	Wistar	No	lean
36	Wistar	No	lean
37	Wistar	No	lean
38	Wistar	No	lean
41	Wistar	Yes	lean
43	Wistar	Yes	lean
44	Wistar	Yes	lean
45	Wistar	Yes	lean
46	Wistar	Yes	lean
